# Supplementary material for: Mice lacking the conserved transcription factor Grainyhead-like 3 (Grhl3) display increased apposition of the frontal and parietal bones during embryonic development
Source: BMC Dev Biol. 2016 Oct 18;16:37. doi: 10.1186/s12861-016-0136-7 (PMC5070091; doi:10.1186/s12861-016-0136-7)
Supplement: Additional file 1: Figure S1. — 3D rotating movies of representative E18.5 skulls. Representative movies allowing better visualisation of the skull bones and coronal sutures in both WT (A) and Grhl3 −/− (B) E18.5 embryos. (ZIP 13 mb) [file 12861_2016_136_MOESM1_ESM.zip]

Archive with 2 entries (2 files):
- FigS1B.mp4
- FigS1A.mp4
