# Supplementary material for: Mice lacking the conserved transcription factor Grainyhead-like 3 (Grhl3) display increased apposition of the frontal and parietal bones during embryonic development
Source: BMC Dev Biol. 2016 Oct 18;16:37. doi: 10.1186/s12861-016-0136-7 (PMC5070091; doi:10.1186/s12861-016-0136-7)
Supplement: Additional file 3: Figure S4. — Analysis of gene expression in the developing coronal sutures of WT and Grhl3−/− embryos at E16.5 (A-B) The expression of β-galactosidase (corresponding to the LacZ transgene inserted within the Grhl3 locus, simultaneously disrupting gene function, as well as acting as a reporter to confirm presence of the deleted allele [7]) was used to confirm loss of Grhl3. The expression of total FGFR1 (C-D), pFGFR1 (E-F), FGFR2 (G-H), Twist (I-J), Runx2 (K-L) and Noggin (M-N) was examined by immunohistochemical analysis. no significant differences in the expression of any of these genes was detected, at E16.5 within the calvaria, dura or suture regions. (ZIP 353 kb) [file 12861_2016_136_MOESM3_ESM.zip]

Archive with 2 entries (2 files):
- Dworkin_Fig.S4A.JPG
- Dworkin_Fig.S4B.JPG
